# Supplementary material for: Galectin 3 and Galectin 3 Binding Protein Improve the Risk Stratification after Myocardial Infarction
Source: J Clin Med. 2019 Apr 26;8(5):570. doi: 10.3390/jcm8050570 (PMC6571589; doi:10.3390/jcm8050570)
Supplement: Supplementary file 1 [file jcm-08-00570-s001.zip]

Archive with 4 entries (4 files):
- Suppl tables and figures/Supplementary Figure 1.jpg
- Suppl tables and figures/Supplementary Table 1_rev.docx
- Suppl tables and figures/Supplementary Table 2_rev.docx
- Suppl tables and figures/Supplementary Table 3_rev.docx
